# Supplementary material for: In Silico Discovery of Stapled Peptide Inhibitor Targeting the Nur77‐PPARγ Interaction and Its Anti‐Breast‐Cancer Efficacy
Source: Adv Sci (Weinh). 2024 Apr 29;11(26):2308435. doi: 10.1002/advs.202308435 (PMC11234460; doi:10.1002/advs.202308435)
Supplement: Supplementary file 2 — Supporting Information [file ADVS-11-2308435-s001.xlsx]

## Sheet: Sheet1
Lipid		Control_2	Control_3	Control_1	ST-CY14-5 mg/kg_1	ST-CY14-5 mg/kg_2	ST-CY14-5 mg/kg_3	ST-CY14-10 mg/kg_1	ST-CY14-10 mg/kg_2	ST-CY14-10 mg/kg_3
FA(16:0)		47455.6	53465.7	51749.6	37880.4	58076.6	57109.5	49020.4	43751.1	39229
FA(18:0)		66342.2	79487.7	71678.2	39800	174694	111632	88603.1	49479.7	59258.3
FA(18:1)		63422	83036.2	61768.8	31528.5	49076.3	72548.6	36310.4	42227.9	23260.7
FA(18:2)		45698.6	53172.9	43394.4	17707.5	40261.3	50418.1	24274.4	30332	28644.9
FA(20:1)		22174.3	32987.5	21064.6	20922.5	23831.6	26624.8	14384.1	22972.2	20113.5
FA(20:2)		20003.6	25665.6	20332	8773.94	15295.3	15261.8	13144.3	12507.7	25151.4
FA(20:3)		25845.2	38216.6	21995.4	17002	21892.1	32972.5	17662.6	16879.9	19386.3
FA(20:4)		210400	245309	174531	75792.1	132348	157137	120022	69232.1	118535
FA(20:5)		14389.8	18063.3	17452.9	9484.46	9924.87	12421.2	7634.57	8643.1	10235.7
FA(22:4)		91616.4	133537	120092	35450.1	70724.3	82676.6	29850	27105.8	39372.3
FA(22:5)		40229	45064.6	38610.3	18782.9	25922.2	32600.2	19688.3	21243.9	21998.1
FA(22:6)		162721	234752	149060	84629.3	105141	145205	84618	55626.3	84113.1
FA(24:0)		6152.15	6395.56	6334.82	0	6921.1	5072.76	0	8205.56	5251.53
FA(24:1)		8353.31	11171.7	13539.1	0	11429.3	14695	22291.3	0	0
PE(14:0/14:0)		11.8516	12.9348	0	21.1762	15.7686	12.8635	6.20781	20.0431	19.0892
PE(14:0/16:1)		8.7502	32.4028	19.0055	20.2099	20.7607	21.7339	12.6918	16.0871	13.8596
PE(14:0/18:0)		636.07	525.177	569.622	569.596	801.47	450.393	379.889	461.667	514.39
PE(14:0/18:2)		77.7543	75.9117	112.92	75.7951	108.637	72.9402	64.5649	62.1173	59.28
PE(16:0/16:0)		3892.06	4473.94	5188.6	2096.19	4446.14	5149.81	2305.35	3916.55	2429.02
PE(16:0/16:2)		78.0774	62.3337	54.449	41.5316	33.158	50.5855	71.1054	70.38	52.8418
PE(16:0/18:0)		6211.34	6188.59	5336.89	5316.02	4866.56	4946.64	3658.56	5223.64	4425.05
PE(16:0/18:1)		26112.3	26352	27658.8	14206.8	20655.1	22229.9	13396.7	19253	18709.3
PE(16:0/20:1)		1171.11	1044.51	1307.63	967.756	964.169	925.759	733.096	853.558	902.846
PE(16:0/20:2)		2623.46	2623.27	2234.8	1824.53	1783.3	1965.29	1457.62	1569.01	1702.61
PE(16:0/20:3)		1281.69	1495.89	1547.65	674.801	1282.33	919.153	786.262	1010.17	1074.21
PE(16:0/20:5)		71.9247	93.6735	107.686	101.714	74.6768	75.6866	83.3402	69.255	96.3816
PE(16:0/22:0)		53.8626	55.1147	55.6448	34.4927	37.2625	33.9616	32.3723	32.2953	34.192
PE(16:0/22:2)		1672.34	1647.18	1698.08	1317.18	1215.49	770.177	1073.28	786.618	1389.87
PE(16:0/22:3)		654.08	716.251	871.716	594.673	628.688	664.603	450.199	601.904	591.051
PE(16:0/22:4)		3647.03	4264.87	4218.75	3925.78	3963.38	3006.58	3332	3343.28	3275.01
PE(16:0p/16:0)		1232.66	1158.46	1533.58	906.321	1058.34	1367.8	747.075	1099.4	813.567
PE(16:0p/16:1)		226.612	252.961	265.881	197.989	270.383	337.879	228.782	457.406	304.251
PE(16:0p/18:0)		258.177	189.578	288.109	115.462	183.025	181.991	128.321	128.52	91.7522
PE(16:0p/18:1)		8348.13	9733.96	12754.2	8284.28	9731.47	13663.4	8757.87	12096.9	8594.98
PE(16:0p/18:2)		10137	9955.51	14570	8508.6	21373.7	31585.8	9641.27	40952.4	16424.7
PE(16:0p/18:3)		29.4485	79.0566	44.842	40.1465	0	47.9147	37.1665	69.9236	49.023
PE(16:0p/20:0)		31.3866	23.7922	40.3502	34.4777	32.0042	28.0195	29.1144	29.875	30.8832
PE(16:0p/20:3)		2447.5	2370.01	2447.66	2728.06	2555.5	2414.45	1552.16	3198.21	2836.47
PE(16:0p/20:4)		27639.8	38600.2	46665.1	25876.6	42547.5	42099.4	37252.5	49677.4	44250.3
PE(16:0p/22:4)		18153	16821.9	20958.5	14406.4	15904.7	18404.9	13539.4	15866.3	13727
PE(16:0p/22:6)		16594	15151.1	15417.5	14668.6	14693.4	12877.5	17719.6	14290.9	16046.5
PE(16:1/18:2)		139.717	244.026	273.836	171.917	227.559	132.657	191.419	141.101	223.887
PE(16:1/20:1)		187.06	173.218	261.882	136.318	207.731	154.757	116.948	86.1653	133.656
PE(16:1/20:3)		220.78	283.538	267.133	215.845	251.849	219.015	237.199	269.649	201.755
PE(16:1/20:4)		178.779	136.996	215.146	163.283	199.605	106.581	155.925	144.774	183.874
PE(16:1/22:1)		101.677	106.811	99.1511	103.162	76.2888	59.109	39.8835	71.0028	0
PE(16:1/22:4)		113.91	127.703	102.137	86.0855	133.432	68.6527	150.927	69.2973	122.815
PE(18:0/18:0)		908.812	817.946	734.926	797.27	707.775	691.658	716.401	738.404	796.519
PE(18:0/18:1)		27236.9	28733.5	24308.1	24674.6	20111.6	17834.6	16876	21656.2	21819.8
PE(18:0/18:2)		29380.1	29809.6	27328.7	17554.5	31081.5	24810.5	24609.2	26484.5	28788
PE(18:0/20:0)		30.7327	0	0	34.1957	26.3558	0	0	28.3042	27.6316
PE(18:0/20:1)		966.534	1320.91	1033.09	916.774	766.351	688.151	789.222	665.539	975.443
PE(18:0/20:2)		1161.04	1115.11	774.749	917.051	576.339	799.416	529.287	861.934	974.102
PE(18:0/20:3)		4582.44	4838.05	5574.7	5628.33	4231.1	2557.82	3568.99	3233.05	6532.73
PE(18:0/20:4)		66862.5	54163.6	52415	53362.5	62970.6	44378.8	59275.5	50242.2	60404.2
PE(18:0/22:0)		21.2697	15.0764	17.9302	12.9748	14.0376	10.0804	11.7742	11.5609	11.5262
PE(18:0/22:1)		92.3264	107.366	100.36	186.915	133.41	97.2378	92.0663	142.658	134.368
PE(18:0/22:2)		117.472	103.98	115.189	84.3495	71.5072	82.1262	58.2916	82.2527	74.0572
PE(18:0/22:3)		507.682	420.499	517.449	658.998	482.966	322.483	571.071	395.641	458.817
PE(18:0/22:4)		9558.38	14181.1	11852.5	11603.3	11368	8457.95	10137.7	12026.7	11123.1
PE(18:0/22:5)		3259.21	2524.49	3358.63	2612.3	3389.4	1915.15	2888.58	2852.59	2705.4
PE(18:0/22:6)		35680.3	35824.8	30467.5	28729.5	31752.9	23883	31414.8	25670.9	34920.7
PE(18:0p/16:0)		8766.02	5531.39	7459.5	5722	4515.01	6117.66	3869.54	5780.77	6280.43
PE(18:0p/16:1)		645.231	506.383	806.408	526.578	632.273	744.652	473.333	647.657	684.121
PE(18:0p/18:0)		472.087	351.579	521.586	235.759	256.261	403.942	232.8	266.711	253.865
PE(18:0p/18:1)		19975.1	10238.8	16821.2	13371.6	9245.25	17468.2	7404.33	16145.3	14218.9
PE(18:0p/18:2)		11521.3	9341.41	14183.7	9578.84	15103.3	20173.2	8603.42	23920.2	12584.2
PE(18:0p/18:3)		71.5452	54.1531	84.8929	90.3881	82.8702	105.442	57.4695	113.755	97.7533
PE(18:0p/20:0)		101.002	52.7636	69.0906	85.4881	63.7391	75.9176	0	39.4544	49.3457
PE(18:0p/20:1)		1367.08	1031.54	1487.05	1038.02	864.079	885.509	1011.04	1102.97	1247.09
PE(18:0p/20:2)		1569.67	1221.16	1860.84	1039.91	1033.16	855.382	799.563	761.721	754.324
PE(18:0p/20:3)		5068.75	3835.67	5825.75	4245.96	4215.25	3647.93	3369.52	4268.55	4431.19
PE(18:0p/20:4)		110292	118351	157820	75772.2	89026.8	96317.6	75566.8	96709.6	80365.9
PE(18:0p/20:5)		10432.5	6081.88	14241.1	5957.76	5162.13	4520.92	6184.7	6846.87	8903.87
PE(18:0p/22:4)		49124.8	48915.3	75557.4	30629.9	41270.8	32619.8	31497.4	27739.4	32897.5
PE(18:0p/22:5)		5915.93	4889.2	7923.66	4331.1	6498.1	4500.64	4424.95	4327.44	4917.38
PE(18:0p/22:6)		43098.8	44976.8	61586.9	31228.4	35596.7	34664.9	32228.6	33355.1	32281.3
PE(18:1/18:1)		71912.2	82580.2	92922.2	64642.5	76398	71989	50836.4	63697.1	57090.9
PE(18:1/20:1)		3069.7	3256.42	3893.95	4225.08	2986.72	2685.79	2039.8	2341.19	2539.95
PE(18:1/20:2)		4799.15	4318.98	4967.7	2954.58	4070.75	3697.69	2766.93	2964.89	3427.19
PE(18:1/22:1)		1518.74	1578.96	1420.61	1315.58	1028.9	888.804	772.77	902.755	1103.81
PE(18:1/22:2)		2726.6	2687.36	3164.97	1608.7	2001.75	2323.04	1795.49	2447.99	2412.56
PE(18:1/22:3)		811.619	642.954	767.798	714.445	374.578	493.778	397.929	472.715	536.088
PE(18:1/22:4)		5014.96	6365.6	5563.56	4181.44	4147.3	3169.36	3079.1	3666.69	3705.65
PE(18:1p/16:0)		2382.26	2388.79	3232.87	1834.14	2090.12	2928.1	1609.15	2154.84	1742.64
PE(18:1p/18:0)		111.969	135.493	213.341	68.4696	120.788	200.537	80.493	113.905	110.827
PE(18:1p/18:1)		2828.04	2951.87	4860.98	4097.99	3407.13	4359.65	4276.99	3593.15	4440.83
PE(18:1p/20:1)		345.857	214.458	399.726	130.153	196.767	244.377	220.432	303.837	359.661
PE(18:1p/20:2)		222.449	214.392	337.925	155.842	158.306	265.262	182.538	264.383	227.897
PE(18:1p/20:3)		767.668	896.775	894.147	769.337	652.303	660.392	400.033	781.609	912.108
PE(18:1p/20:4)		32155.2	29236.5	38785.2	27407.5	26411.8	32400.9	22762.6	35287.9	28544.1
PE(18:1p/22:4)		3863.94	3501.05	4460.96	2777.47	2970.24	3339.74	2656.62	2267.55	2174.46
PE(18:1p/22:5)		0	678.874	734.954	769.915	545.449	720.271	393.965	685.262	968.61
PE(18:1p/22:6)		5013.3	4884.06	5549.83	5388.19	3913.26	4030.27	5459.95	3776.88	4903.72
PE(18:2/18:2)		1882.23	2516.76	3089.02	1872.65	1890.25	1019.63	1768.96	1102.62	2386.92
PE(18:2/18:3)		21.3503	19.9916	31.688	21.294	0	23.0305	24.0932	16.6806	27.5534
PE(18:2/20:4)		518.585	730.282	783.756	498.52	552.924	469.49	431.848	509.737	505.93
PE(18:2/20:5)		14.7012	23.5771	25.1316	20.3292	0	0	18.6524	0	28.108
PE(18:2/22:6)		401.133	495.279	468.748	525.466	448.979	323.751	492.943	288.09	381.068
PC(14:0/14:0)		2809.94	3287.82	1753.65	2066.58	2097.34	2066.58	1449.52	3669.27	4560.79
PC(14:0/16:0)		64183	59950.6	62138.9	33653.6	57990.3	33653.6	29369.8	40043.6	60905.8
PC(14:0/16:1)		1070.49	1943.29	1653.28	1637.13	1558.43	1637.13	984.853	2899.32	2269.18
PC(14:0/18:0)		28460.9	17926.9	20996.3	14426.5	19685.2	14426.5	13220.7	19857.7	20859.3
PC(14:0/18:1)		13070.7	13554.4	16132.4	6666.24	11737.9	6666.24	5872.23	7016.71	13211.2
PC(14:0/18:2)		2128.8	3972.38	4233.61	2463.28	2968.31	2463.28	2469.82	2969.03	2248.89
PC(16:0/16:0)		1.08311e+06	533352	902043	439229	643337	439229	566460	565219	482149
PC(16:0/16:1)		37373.6	57750.7	65167.2	45271	30390.4	45271	21235.4	47876.6	16812.3
PC(16:0/16:2)		663.522	659.555	1120.94	559.601	618.82	559.601	953.252	723.682	528.248
PC(16:0/18:0)		181082	183919	229167	138680	134702	138680	135973	150388	116462
PC(16:0/18:1)		795619	339787	777090	362448	442209	362448	402858	464064	341327
PC(16:0/18:2)		115293	79951.6	139609	94423.2	79254.3	94423.2	67309.2	81048.3	71502.5
PC(16:0/18:3)		2302.93	2690.2	3207.77	3867.23	1932.5	3867.23	1497.07	1701.6	1299.44
PC(16:0/20:1)		26833.7	35039.3	31949.7	28036.8	22498.5	28036.8	19473.6	26306.7	22983.4
PC(16:0/20:2)		77177.8	76114.7	91328.8	49915.3	45991.1	49915.3	43024.8	54245.9	38416.6
PC(16:0/20:3)		25878.4	24955.3	27870.2	14816.6	17657.9	14816.6	10679.5	9874.03	13237
PC(16:0/20:4)		56594.9	42596.3	52244.3	33627.8	34897.1	33627.8	35059.8	28966.1	36047.7
PC(16:0/20:5)		1166.17	1217.48	1437.49	941.136	898.128	941.136	1017.31	1068.99	814.086
PC(16:0/22:0)		646.034	788.318	620.629	517.294	384.976	517.294	348.318	572.462	473.752
PC(16:0/22:3)		5285.71	7055.31	6355.9	3541.16	0	3541.16	3473.28	3795.64	2853.63
PC(16:0/22:4)		80937.8	48926.3	44803.9	23828.2	26858.6	23828.2	23019.1	32315.6	25219.6
PC(16:0/22:5)		9848.55	9398.8	10504.7	6871.3	6110.29	6871.3	5809.07	5551.9	5143.76
PC(16:0/22:6)		20271.5	19548.7	25129.5	15356.3	14424.5	15356.3	15287.6	11010.4	11821.3
PC(16:1/18:1)		11417.5	10900.2	22762.9	8389.49	0	8389.49	5355.86	7288.7	9700.61
PC(16:1/18:2)		2206.78	5984.46	5640.78	3863.47	4004.18	3863.47	3985.41	5650.11	4162.99
PC(16:1/20:4)		528.358	1070.26	984.603	760.259	801.472	760.259	1151.75	587.431	582.166
PC(16:1/22:4)		1284.38	734.865	1755.96	749.971	1117.03	749.971	777.192	911.029	712.589
PC(16:1/22:6)		319.8	365.066	692.345	492.839	291.363	492.839	291.933	593.613	432.673
PC(18:0/18:1)		70595.8	76653.2	83048.8	60030.4	45411.2	60030.4	50879.8	68479.9	52375.9
PC(18:0/18:2)		63847	97693.6	130179	90689.4	76019.5	90689.4	82108	81967.1	90120
PC(18:0/20:0)		145.261	145.622	178.943	122.116	100.219	122.116	78.0201	109.667	109.553
PC(18:0/20:3)		9201.44	9578.04	10751.5	5554.72	8211.64	5554.72	6414.48	10278.5	10246.9
PC(18:0/20:4)		59228	79683.3	60451.2	39569.5	47555.2	39569.5	52659.4	47479.1	41913.9
PC(18:0/20:5)		913.704	807.652	1397.19	604.027	611.383	604.027	469.692	608.723	745.225
PC(18:0/22:1)		258.422	291.71	203.841	216.742	207.1	216.742	180.662	361.828	338.46
PC(18:0/22:4)		5778.19	7357.52	5079.55	4617.75	2958.76	4617.75	2949.01	4133.71	3057.81
PC(18:0/22:5)		1919.85	3908.85	4586.84	2268.14	2878.09	2268.14	3136.22	1870.17	2698.34
PC(18:0/22:6)		33807.9	15531.7	25643.9	10586.3	14031.5	10586.3	19683.4	15254.5	12651.7
PC(18:1/18:1)		176821	201873	216645	159292	159032	159292	151032	170154	146005
PC(18:1/18:2)		50639.5	55422.3	72762.1	25209	42486	25209	31388.1	24478.4	38564.5
PC(18:1/20:1)		11783.5	13563.5	11445.4	10002.5	9483.93	10002.5	6720.29	11599.7	12270.9
PC(18:1/20:3)		14857.9	11349.5	19991.8	8992.77	10147.3	8992.77	9006.1	10133.1	5368.42
PC(18:1/20:4)		12260.4	9271.76	18701.3	8328.6	10951.6	8328.6	7982.84	6790.63	7462.65
PC(18:1/20:5)		651.408	563.166	953.355	500.605	546.369	500.605	320.461	386.588	562.899
PC(18:1/22:4)		15252.4	5456.96	10608.6	5335.63	6559.05	5335.63	5729.46	6718.25	5630.6
PC(18:1/22:5)		1838.8	1896.08	2290.29	1788.65	1094.01	1788.65	818.334	1314.73	1222.35
PC(18:1/22:6)		5949.66	6538.23	7686.72	5071.55	4058.24	5071.55	3595.16	4421.09	3671.13
PC(18:2/18:2)		36498.7	32520.8	48556.7	25851.6	22977.5	25851.6	19189	21784.8	33648.7
PC(18:2/18:3)		449.452	253.977	444.783	186.441	374.609	186.441	210.99	417.667	219.587
PC(18:2/20:3)		3714.4	3554.91	5730.17	2701.19	2897.73	2701.19	1699.01	2176.01	2505.66
PC(18:2/20:4)		3694.28	4145.51	4332.79	3239	2316.7	3239	3079.42	3421.49	2476.78
PC(18:2/20:5)		180.773	161.443	188.767	90.4727	100.594	90.4727	149.503	112.101	104.789
PC(18:2/22:2)		818.476	845.269	672.414	526.847	483.842	526.847	369.498	540.675	592.854
PC(18:2/22:4)		3437.99	3596.78	4161.44	1856.29	2259.99	1856.29	1569.3	1518.62	1751.07
PC(18:2/22:5)		883.019	981.776	779.125	694.456	400.253	694.456	433.741	666.299	582.169
PC(18:2/22:6)		2138.77	2433.28	3226.38	1551.63	1630.29	1551.63	2181.44	1511.74	1325.71
PC(20:0/20:4)		409.818	373.597	470.54	247.053	209.178	247.053	201.872	274.934	247.298
TAG40:0(16:0)		1365.19	829.828	177.069	194.648	127.379	338.155	84.7573	79.7077	166.678
TAG42:0(16:0)		1222.86	1113.75	607.576	458.896	276.505	0	266.595	153.861	446.288
TAG44:0(16:0)		2723.86	3496.43	2068.12	1553.49	2508.3	1818.44	1082.3	804.241	1993.58
TAG45:1(16:0)		0	383.866	299.21	178.493	197.601	213.825	177.329	180.283	150.431
TAG46:0(16:0)		16156.3	8543.14	8035.54	5588.43	5323.54	8773.28	3027.82	3378.43	5841.48
TAG46:1(16:0)		0	0	8778.17	6213.54	0	0	1088.5	1217.13	0
TAG46:2(16:0)		0	0	0	1216.22	2950.9	0	222.812	0	1761.44
TAG47:0(16:0)		1045.59	1070.05	751.889	1287.48	1371.5	1619.87	1222.16	952.204	1589.59
TAG48:1(16:0)		110933	104785	29314.8	33272.6	36434.5	82922.7	6735.72	10096.2	33967.3
TAG48:4(16:0)		1115.02	1012.78	395.542	0	252.671	397.533	0	0	0
TAG49:1(16:0)		5982.41	5811.86	0	1255.01	3086.09	3590.01	561.331	0	1325.7
TAG50:1(16:0)		439797	279707	166512	49554	138772	209290	20102.7	0	116659
TAG50:2(16:0)		424960	390615	181090	42996.8	0	0	13500.1	0	94601
TAG50:5(20:5)		206.56	199.469	166.338	0	149.527	173.851	0	125.399	64.5048
TAG52:4(16:0)		210009	164520	47076.9	0	61583.1	108430	3595.25	14203.1	34006.7
TAG52:5(16:0)		36485.6	22021.1	5436.99	959.46	8495.9	9632.32	608.536	1342.62	3698.78
TAG53:0(16:0)		2963.47	1803.3	1467.65	0	0	1122.26	0	0	0
TAG54:5(18:0)		0	3086.99	1904.62	0	2002.17	2170.77	0	1330.97	995.093
TAG54:6(16:0)		10135.6	9515.42	10713.3	1392.78	12832	0	1642.21	6615.56	4894.24
TAG56:6(16:0)		5209.4	0	0	1867.67	8449.08	11650.3	2117.94	7117.64	5063.08
TAG56:7(16:0)		6436.58	11924.1	9686.01	1004.64	8168.33	8751.16	1474.74	5082.37	2804.68
TAG56:9(20:4)		550.697	906.834	1122.52	0	2282.4	1270.64	0	656.219	0
TAG60:11(22:6)		1745	5102.71	6681.4	0	0	0	972.026	2218.31	1363.85
