# Supplementary material for: In Silico Discovery of Stapled Peptide Inhibitor Targeting the Nur77‐PPARγ Interaction and Its Anti‐Breast‐Cancer Efficacy
Source: Adv Sci (Weinh). 2024 Apr 29;11(26):2308435. doi: 10.1002/advs.202308435 (PMC11234460; doi:10.1002/advs.202308435)
Supplement: Supplementary file 3 — Supporting Information [file ADVS-11-2308435-s002.xlsx]

## Sheet: Sheet1
id	Control-1	Control-2	Control-3	ST-CY14-10 mg-1	ST-CY14-10 mg-2	ST-CY14-10 mg-3	description	GO_id	GO_term	pathway	pathway_description	TF_family
CD36	0.0163016	0.00538037	0.0177178	0	0.00581995	0.00467244	CD36 molecule	GO:0000122,GO:0001540,GO:0001954,GO:0002224,GO:0002479,GO:0002532,GO:0002576,GO:0002755,GO:0005041,GO:0005044,GO:0005324,GO:0005515,GO:0005615,GO:0005737,GO:0005794,GO:0005886,GO:0005887,GO:0005901,GO:0006629,GO:0006631,GO:0006898,GO:0006910,GO:0006911,GO:0007155,GO:0007204,GO:0007263,GO:0007596,GO:0008035,GO:0008289,GO:0009897,GO:0009986,GO:0010628,GO:0010744,GO:0010886,GO:0010942,GO:0015636,GO:…	negative regulation of transcription by RNA polymerase II|amyloid-beta binding|positive regulation of cell-matrix adhesion|toll-like receptor signaling pathway|antigen processing and presentation of exogenous peptide antigen via MHC class I, TAP-dependent|production of molecular mediator involved in inflammatory response|platelet degranulation|MyD88-dependent toll-like receptor signaling pathway|…	hsa03320,hsa04145,hsa04152,hsa04512,hsa04640,hsa04920,hsa04931,hsa04975,hsa04979,hsa05144	PPAR signaling pathway|Phagosome|AMPK signaling pathway|ECM-receptor interaction|Hematopoietic cell lineage|Adipocytokine signaling pathway|Insulin resistance|Fat digestion and absorption|Cholesterol metabolism|Malaria
FABP4	0.035084	0.034739	0.038132	0.031587	0	0.060337	fatty acid binding protein 4	GO:0005324,GO:0005504,GO:0005634,GO:0005737,GO:0005811,GO:0005829,GO:0006469,GO:0009617,GO:0015909,GO:0019433,GO:0036041,GO:0042632,GO:0045892,GO:0050729,GO:0050872,GO:0050873,GO:0051427,GO:0070062,GO:0071285,GO:0071356,GO:0120162	long-chain fatty acid transporter activity|fatty acid binding|nucleus|cytoplasm|lipid droplet|cytosol|negative regulation of protein kinase activity|response to bacterium|long-chain fatty acid transport|triglyceride catabolic process|long-chain fatty acid binding|cholesterol homeostasis|negative regulation of transcription, DNA-templated|positive regulation of inflammatory response|white fat cell…	hsa03320,hsa04923	PPAR signaling pathway|Regulation of lipolysis in adipocytes
AGT	0.526604	0.217259	0.317974	0.0790193	0.282011	0.0251564	angiotensinogen	GO:0000187,GO:0001558,GO:0001819,GO:0001822,GO:0001974,GO:0002016,GO:0002018,GO:0002019,GO:0002034,GO:0003014,GO:0004867,GO:0005179,GO:0005515,GO:0005576,GO:0005615,GO:0005829,GO:0007186,GO:0007199,GO:0007200,GO:0007263,GO:0007267,GO:0008083,GO:0008217,GO:0010536,GO:0010595,GO:0010613,GO:0010744,GO:0010873,GO:0010951,GO:0014068,GO:0014873,GO:0019216,GO:0019229,GO:0031702,GO:0031703,GO:0032270,GO:…	activation of MAPK activity|regulation of cell growth|positive regulation of cytokine production|kidney development|blood vessel remodeling|regulation of blood volume by renin-angiotensin|renin-angiotensin regulation of aldosterone production|regulation of renal output by angiotensin|maintenance of blood vessel diameter homeostasis by renin-angiotensin|renal system process|serine-type endopeptida…	hsa04072,hsa04080,hsa04261,hsa04270,hsa04614,hsa04924,hsa04925,hsa04927,hsa04931,hsa04933,hsa04934,hsa05200,hsa05410,hsa05414	Phospholipase D signaling pathway|Neuroactive ligand-receptor interaction|Adrenergic signaling in cardiomyocytes|Vascular smooth muscle contraction|Renin-angiotensin system|Renin secretion|Aldosterone synthesis and secretion|Cortisol synthesis and secretion|Insulin resistance|AGE-RAGE signaling pathway in diabetic complications|Cushing syndrome|Pathways in cancer|Hypertrophic cardiomyopathy|Dilat…
CNR1	0.11504	0.113908	0.161502	0.0215778	0.0256696	0.0783118	cannabinoid receptor 1	GO:0002866,GO:0004930,GO:0004949,GO:0005515,GO:0005737,GO:0005741,GO:0005886,GO:0005887,GO:0007186,GO:0007187,GO:0007188,GO:0007189,GO:0007283,GO:0007413,GO:0007568,GO:0007584,GO:0007613,GO:0008144,GO:0010976,GO:0014063,GO:0015629,GO:0019222,GO:0019233,GO:0030426,GO:0031622,GO:0031999,GO:0032228,GO:0032496,GO:0032592,GO:0033004,GO:0033602,GO:0035094,GO:0038171,GO:0042220,GO:0042593,GO:0042802,GO:…	positive regulation of acute inflammatory response to antigenic stimulus|G protein-coupled receptor activity|cannabinoid receptor activity|protein binding|cytoplasm|mitochondrial outer membrane|plasma membrane|integral component of plasma membrane|G protein-coupled receptor signaling pathway|G protein-coupled receptor signaling pathway, coupled to cyclic nucleotide second messenger|adenylate cycl…	hsa04015,hsa04080,hsa04714,hsa04723	Rap1 signaling pathway|Neuroactive ligand-receptor interaction|Thermogenesis|Retrograde endocannabinoid signaling
INSL5	1.3028	0.515989	1.17998	0	1.44188	0.186707	insulin like 5	GO:0001664,GO:0005179,GO:0005515,GO:0005575,GO:0005576,GO:0007186,GO:0008150,GO:2000253	G protein-coupled receptor binding|hormone activity|protein binding|cellular_component|extracellular region|G protein-coupled receptor signaling pathway|biological_process|positive regulation of feeding behavior	hsa04080,hsa04926	Neuroactive ligand-receptor interaction|Relaxin signaling pathway
PYY	1.63828	1.56094	2.21736	0.30613	1.72158	0.558172	peptide YY	GO:0001664,GO:0005179,GO:0005184,GO:0005515,GO:0005576,GO:0005615,GO:0007186,GO:0007218,GO:0007631,GO:0031841,GO:0060575	G protein-coupled receptor binding|hormone activity|neuropeptide hormone activity|protein binding|extracellular region|extracellular space|G protein-coupled receptor signaling pathway|neuropeptide signaling pathway|feeding behavior|neuropeptide Y receptor binding|intestinal epithelial cell differentiation	hsa04080	Neuroactive ligand-receptor interaction
UTS2B	0.395867	0.579434	0.673447	0.263433	0.267301	0.170198	urotensin 2B	GO:0001664,GO:0005179,GO:0005576,GO:0007186,GO:0008217,GO:0097746	G protein-coupled receptor binding|hormone activity|extracellular region|G protein-coupled receptor signaling pathway|regulation of blood pressure|blood vessel diameter maintenance	hsa04080	Neuroactive ligand-receptor interaction
ANGPTL4	7.37331	10.2146	11.0346	3.63566	6.21621	3.68319	angiopoietin like 4	GO:0001525,GO:0001666,GO:0004857,GO:0005102,GO:0005515,GO:0005576,GO:0005615,GO:0006629,GO:0019216,GO:0042802,GO:0043066,GO:0043335,GO:0045766,GO:0051005,GO:0062023,GO:0070328,GO:0072562,GO:2000352	angiogenesis|response to hypoxia|enzyme inhibitor activity|signaling receptor binding|protein binding|extracellular region|extracellular space|lipid metabolic process|regulation of lipid metabolic process|identical protein binding|negative regulation of apoptotic process|protein unfolding|positive regulation of angiogenesis|negative regulation of lipoprotein lipase activity|collagen-containing ex…	hsa03320,hsa04979	PPAR signaling pathway|Cholesterol metabolism
OLAH	1.43065	3.21946	1.32523	0.746483	0.957687	1.04845	oleoyl-ACP hydrolase	GO:0004320,GO:0005829,GO:0008610,GO:0016295,GO:0016296,GO:0047381,GO:0051792	oleoyl-[acyl-carrier-protein] hydrolase activity|cytosol|lipid biosynthetic process|myristoyl-[acyl-carrier-protein] hydrolase activity|palmitoyl-[acyl-carrier-protein] hydrolase activity|dodecanoyl-[acyl-carrier-protein] hydrolase activity|medium-chain fatty acid biosynthetic process	hsa00061	Fatty acid biosynthesis
CD74	0.459412	0.594142	0.662368	0.346091	0.200839	0.145116	CD74 molecule	GO:0000139,GO:0000187,GO:0001516,GO:0001540,GO:0001934,GO:0001961,GO:0002286,GO:0002606,GO:0002792,GO:0002830,GO:0002906,GO:0004896,GO:0005515,GO:0005634,GO:0005737,GO:0005765,GO:0005771,GO:0005773,GO:0005886,GO:0006886,GO:0008283,GO:0009897,GO:0009986,GO:0010628,GO:0012507,GO:0016020,GO:0016021,GO:0016064,GO:0019882,GO:0019883,GO:0019886,GO:0019955,GO:0023026,GO:0030336,GO:0030658,GO:0030666,GO:…	Golgi membrane|activation of MAPK activity|prostaglandin biosynthetic process|amyloid-beta binding|positive regulation of protein phosphorylation|positive regulation of cytokine-mediated signaling pathway|T cell activation involved in immune response|positive regulation of dendritic cell antigen processing and presentation|negative regulation of peptide secretion|positive regulation of type 2 imm…	hsa04612,hsa05152,hsa05168	Antigen processing and presentation|Tuberculosis|Herpes simplex virus 1 infection
OAS1	0.41531	0.327299	1.32654	0.152618	0.444819	0.247794	2'-5'-oligoadenylate synthetase 1	GO:0001730,GO:0003725,GO:0005515,GO:0005524,GO:0005576,GO:0005654,GO:0005737,GO:0005739,GO:0005783,GO:0005829,GO:0006006,GO:0009615,GO:0016020,GO:0042593,GO:0045071,GO:0046872,GO:0051607,GO:0060333,GO:0060337,GO:0060700	2'-5'-oligoadenylate synthetase activity|double-stranded RNA binding|protein binding|ATP binding|extracellular region|nucleoplasm|cytoplasm|mitochondrion|endoplasmic reticulum|cytosol|glucose metabolic process|response to virus|membrane|glucose homeostasis|negative regulation of viral genome replication|metal ion binding|defense response to virus|interferon-gamma-mediated signaling pathway|type I…	hsa04621,hsa05160,hsa05162,hsa05164,hsa05168,hsa05169,hsa05171	NOD-like receptor signaling pathway|Hepatitis C|Measles|Influenza A|Herpes simplex virus 1 infection|Epstein-Barr virus infection|Coronavirus disease - COVID-19
ZNF404	1.03716	1.14677	1.16484	0.513583	0.685029	0.356733	zinc finger protein 404	GO:0000122,GO:0000977,GO:0000981,GO:0001227,GO:0005515,GO:0005634,GO:0006357,GO:0046872	negative regulation of transcription by RNA polymerase II|RNA polymerase II transcription regulatory region sequence-specific DNA binding|DNA-binding transcription factor activity, RNA polymerase II-specific|DNA-binding transcription repressor activity, RNA polymerase II-specific|protein binding|nucleus|regulation of transcription by RNA polymerase II|metal ion binding	hsa05168	Herpes simplex virus 1 infection
ZNF429	0.143728	0.119235	0.10555	0.0139894	0.0665687	0.0501033	zinc finger protein 429	GO:0000978,GO:0000981,GO:0005634,GO:0006357,GO:0046872	RNA polymerase II cis-regulatory region sequence-specific DNA binding|DNA-binding transcription factor activity, RNA polymerase II-specific|nucleus|regulation of transcription by RNA polymerase II|metal ion binding	hsa05168	Herpes simplex virus 1 infection
ITGAL	0.0529171	0.029109	0.0447334	0.00529363	0	0	integrin subunit alpha L	GO:0002291,GO:0005515,GO:0005886,GO:0006909,GO:0006954,GO:0007155,GO:0007157,GO:0007159,GO:0007160,GO:0007165,GO:0007229,GO:0008305,GO:0009986,GO:0016020,GO:0016032,GO:0030198,GO:0030369,GO:0034687,GO:0035579,GO:0035683,GO:0043113,GO:0043312,GO:0044877,GO:0046872,GO:0050776,GO:0050839,GO:0050900,GO:0070062,GO:0098609	T cell activation via T cell receptor contact with antigen bound to MHC molecule on antigen presenting cell|protein binding|plasma membrane|phagocytosis|inflammatory response|cell adhesion|heterophilic cell-cell adhesion via plasma membrane cell adhesion molecules|leukocyte cell-cell adhesion|cell-matrix adhesion|signal transduction|integrin-mediated signaling pathway|integrin complex|cell surfac…	hsa04015,hsa04514,hsa04650,hsa04670,hsa04810,hsa05144,hsa05150,hsa05166,hsa05169,hsa05323,hsa05416	Rap1 signaling pathway|Cell adhesion molecules|Natural killer cell mediated cytotoxicity|Leukocyte transendothelial migration|Regulation of actin cytoskeleton|Malaria|Staphylococcus aureus infection|Human T-cell leukemia virus 1 infection|Epstein-Barr virus infection|Rheumatoid arthritis|Viral myocarditis
PTPRC	0.131219	0.0849526	0.191987	0.090877	0.010811	0.0477367	protein tyrosine phosphatase receptor type C	GO:0000187,GO:0001779,GO:0001915,GO:0001916,GO:0001960,GO:0002244,GO:0002377,GO:0002925,GO:0004725,GO:0005001,GO:0005102,GO:0005515,GO:0005886,GO:0005887,GO:0005925,GO:0006469,GO:0006470,GO:0006933,GO:0007159,GO:0007166,GO:0008201,GO:0009897,GO:0009898,GO:0009986,GO:0010332,GO:0010468,GO:0016020,GO:0016021,GO:0016032,GO:0016311,GO:0019901,GO:0030183,GO:0030217,GO:0030506,GO:0030507,GO:0030667,GO:…	activation of MAPK activity|natural killer cell differentiation|negative regulation of T cell mediated cytotoxicity|positive regulation of T cell mediated cytotoxicity|negative regulation of cytokine-mediated signaling pathway|hematopoietic progenitor cell differentiation|immunoglobulin production|positive regulation of humoral immune response mediated by circulating immunoglobulin|protein tyrosi…	hsa04514,hsa04660,hsa04666,hsa05132,hsa05340	Cell adhesion molecules|T cell receptor signaling pathway|Fc gamma R-mediated phagocytosis|Salmonella infection|Primary immunodeficiency
SLX1B	5.1578	5.8405	0.566553	0.41991	0.558306	0.56618	SLX1 homolog B, structure-specific endonuclease subunit	GO:0000724,GO:0005515,GO:0005654,GO:0006281,GO:0008821,GO:0010792,GO:0010833,GO:0017108,GO:0033557,GO:0036297,GO:0046872,GO:0061820,GO:0090305,GO:0090656,GO:1904357,GO:1904431	double-strand break repair via homologous recombination|protein binding|nucleoplasm|DNA repair|crossover junction endodeoxyribonuclease activity|DNA double-strand break processing involved in repair via single-strand annealing|telomere maintenance via telomere lengthening|5'-flap endonuclease activity|Slx1-Slx4 complex|interstrand cross-link repair|metal ion binding|telomeric D-loop disassembly|n…	hsa03460	Fanconi anemia pathway
PLIN1	0.162905	0.129041	0.0944306	0.127112	0.011632	0	perilipin 1	GO:0005783,GO:0005811,GO:0005829,GO:0006629,GO:0008289,GO:0016042	endoplasmic reticulum|lipid droplet|cytosol|lipid metabolic process|lipid binding|lipid catabolic process	hsa03320,hsa04371,hsa04714,hsa04923	PPAR signaling pathway|Apelin signaling pathway|Thermogenesis|Regulation of lipolysis in adipocytes
POLR2J3	0.646849	0.73467	2.50201	0.154158	0.387158	0.196309	RNA polymerase II subunit J3	GO:0001055,GO:0003677,GO:0003899,GO:0005515,GO:0005665,GO:0006366,GO:0046983	RNA polymerase II activity|DNA binding|DNA-directed 5'-3' RNA polymerase activity|protein binding|RNA polymerase II, core complex|transcription by RNA polymerase II|protein dimerization activity	hsa03020,hsa05016	RNA polymerase|Huntington disease
VAMP7	0.475177	0.495263	4.37631	0.39404	0.468761	0.354832	vesicle associated membrane protein 7	GO:0000149,GO:0005484,GO:0005515,GO:0005737,GO:0005765,GO:0005789,GO:0005802,GO:0005886,GO:0006887,GO:0006888,GO:0006892,GO:0006906,GO:0006911,GO:0008333,GO:0015031,GO:0016020,GO:0016192,GO:0017156,GO:0019905,GO:0030027,GO:0030141,GO:0030175,GO:0030285,GO:0030665,GO:0030667,GO:0030670,GO:0031091,GO:0031143,GO:0031201,GO:0031902,GO:0034197,GO:0035577,GO:0043005,GO:0043231,GO:0043308,GO:0043312,GO:…	SNARE binding|SNAP receptor activity|protein binding|cytoplasm|lysosomal membrane|endoplasmic reticulum membrane|trans-Golgi network|plasma membrane|exocytosis|endoplasmic reticulum to Golgi vesicle-mediated transport|post-Golgi vesicle-mediated transport|vesicle fusion|phagocytosis, engulfment|endosome to lysosome transport|protein transport|membrane|vesicle-mediated transport|calcium-ion regula…	hsa04130	SNARE interactions in vesicular transport
CYP3A5	0.792958	0.631202	0.65906	0.368626	0.205387	0.311956	cytochrome P450 family 3 subfamily A member 5	GO:0002933,GO:0004497,GO:0005506,GO:0005515,GO:0005789,GO:0006805,GO:0008202,GO:0008210,GO:0008395,GO:0008401,GO:0009822,GO:0016491,GO:0019825,GO:0020037,GO:0042572,GO:0042573,GO:0042737,GO:0043231,GO:0050649,GO:0070330,GO:0070989,GO:0101020	lipid hydroxylation|monooxygenase activity|iron ion binding|protein binding|endoplasmic reticulum membrane|xenobiotic metabolic process|steroid metabolic process|estrogen metabolic process|steroid hydroxylase activity|retinoic acid 4-hydroxylase activity|alkaloid catabolic process|oxidoreductase activity|oxygen binding|heme binding|retinol metabolic process|retinoic acid metabolic process|drug ca…	hsa00140,hsa00830,hsa00980,hsa00982,hsa05204	Steroid hormone biosynthesis|Retinol metabolism|Metabolism of xenobiotics by cytochrome P450|Drug metabolism - cytochrome P450|Chemical carcinogenesis
RNF152	0.4679	0.356637	0.442694	0.224269	0.187479	0.225771	ring finger protein 152	GO:0004842,GO:0005515,GO:0005764,GO:0005765,GO:0006915,GO:0010508,GO:0016567,GO:0031267,GO:0031301,GO:0034198,GO:0046872,GO:0061630,GO:0070534,GO:0070936,GO:1904262	ubiquitin-protein transferase activity|protein binding|lysosome|lysosomal membrane|apoptotic process|positive regulation of autophagy|protein ubiquitination|small GTPase binding|integral component of organelle membrane|cellular response to amino acid starvation|metal ion binding|ubiquitin protein ligase activity|protein K63-linked ubiquitination|protein K48-linked ubiquitination|negative regulati…	hsa04150	mTOR signaling pathway
